# Supplementary material for: Artificial Intelligence Predictive Models of Response to Cytotoxic Chemotherapy Alone or Combined to Targeted Therapy for Metastatic Colorectal Cancer Patients: A Systematic Review and Meta-Analysis
Source: Cancers (Basel). 2022 Aug 19;14(16):4012. doi: 10.3390/cancers14164012 (PMC9406544; doi:10.3390/cancers14164012)
Supplement: Supplementary file 1 [file cancers-14-04012-s001.zip]

Archive with 1 entries (1 files):
- cancers-1814972-supplementary.pdf
